# Supplementary material for: Kinship as a frequency dependent strategy
Source: R Soc Open Sci. 2016 Feb 17;3(2):150632. doi: 10.1098/rsos.150632 (PMC4785984; doi:10.1098/rsos.150632)
Supplement: supplementary-other supporting data.xlsx, the first file contains model details and supporting data and other statistics, the second file contains the rest of supporting data [file rsos150632supp2.xlsx]

## Sheet: stay in 5 village
year	female_s_proportion	male_s_proportion	village	female_s_count	male_s_count
2007	0.344	0.487	A	189	191
2007	0.554	0.591	B	331	238
2007	0.64	0.638	C	194	141
2007	0.39	0.424	D	108	89
2007	0.311	0.504	E	89	118
2012	0.286	0.487	A	181	221
2012	0.484	0.569	B	319	259
2012	0.547	0.578	C	180	145
2012	0.316	0.37	D	107	101
2012	0.28	0.403	E	131	150

## Sheet: age cohort based demography
Han women Descriptive Statistics
Age cohort		N	Minimum	Maximum	Mean	Std. Error	Std. Deviation
18-30	Education	39	0	12	4.92	0.642	4.009
	No. livestock	39	0	23	7.23	1.032	6.446
	Tourism_income	39	0	1	0.18	0.062	0.389
	Proportion of Disperse	39	0	1	0.9	0.049	0.307
	Proportion of Intermarry	39	0	1	0.2564	0.07083	0.44236
	Valid N (listwise)	39
31-40	Education	63	0	13	2.38	0.467	3.705
	No. livestock	63	0	29	6.24	0.691	5.485
	Tourism_income	63	0	1	0.29	0.057	0.455
	Proportion of Disperse	63	0	1	0.92	0.034	0.272
	Proportion of Intermarry	63	0	1	0.3175	0.05912	0.46923
	Valid N (listwise)	63
41-50	Education	47	0	9	1.64	0.438	3.003
	No. livestock	47	0	97	7.34	2.034	13.948
	Tourism_income	47	0	1	0.23	0.062	0.428
	Proportion of Disperse	47	0	1	0.96	0.03	0.204
	Proportion of Intermarry	47	0	1	0.0851	0.04114	0.28206
	Valid N (listwise)	47
51-60	Education	26	0	9	0.62	0.377	1.92
	No. livestock	26	2	22	6.27	0.929	4.738
	Tourism_income	26	0	1	0.27	0.089	0.452
	Proportion of Disperse	26	0	1	0.96	0.038	0.196
	Proportion of Intermarry	26	0	0	0	0	0
	Valid N (listwise)	26
61-70	Education	22	0	3	0.27	0.164	0.767
	No. livestock	22	2	16	6.55	0.941	4.416
	Tourism_income	22	0	1	0.23	0.091	0.429
	Proportion of Disperse	22	0	1	0.95	0.045	0.213
	Proportion of Intermarry	22	0	1	0.1364	0.07489	0.35125
	Valid N (listwise)	22
71-80	Education	11	0	0	0	0	0
	No. livestock	11	0	21	6.09	1.719	5.7
	Tourism_income	11	0	1	0.36	0.152	0.505
	Proportion of Disperse	11	0	1	0.91	0.091	0.302
	Proportion of Intermarry	11	0	1	0.0909	0.09091	0.30151
	Valid N (listwise)	11
Han men Descriptive Statistics
Age cohort		N	Minimum	Maximum	Mean	Std. Error	Std. Deviation
18-30	Education	16	3	13	6.69	0.84	3.361
	No. livestock	16	1	11	5	0.78	3.12
	Tourism_income	16	0	1	0.19	0.101	0.403
	Proportion of Disperse	16	0	1	0.13	0.085	0.342
	Proportion of Intermarry	16	0	1	0.0625	0.0625	0.25
	Valid N (listwise)	16
31-40	Education	52	0	13	3.65	0.517	3.725
	No. livestock	52	0	22	6.21	0.664	4.787
	Tourism_income	52	0	1	0.21	0.057	0.412
	Proportion of Disperse	52	0	1	0.62	0.068	0.491
	Proportion of Intermarry	52	0	1	0.3077	0.06463	0.46604
	Valid N (listwise)	52
41-50	Education	78	0	13	4.17	0.466	4.113
	No. livestock	78	0	97	6.41	1.264	11.167
	Tourism_income	78	0	1	0.26	0.05	0.439
	Proportion of Disperse	78	0	1	0.69	0.053	0.465
	Proportion of Intermarry	78	0	1	0.2692	0.05055	0.44643
	Valid N (listwise)	78
51-60	Education	25	0	9	2.76	0.656	3.282
	No. livestock	25	0	16	4.88	0.664	3.321
	Tourism_income	25	0	1	0.24	0.087	0.436
	Proportion of Disperse	25	0	1	0.56	0.101	0.507
	Proportion of Intermarry	25	0	1	0.12	0.06633	0.33166
	Valid N (listwise)	25
61-70	Education	21	0	10	1.62	0.596	2.729
	No. livestock	21	0	16	6.33	0.927	4.247
	Tourism_income	21	0	1	0.19	0.088	0.402
	Proportion of Disperse	21	0	1	0.9	0.066	0.301
	Proportion of Intermarry	21	0	1	0.0952	0.06564	0.30079
	Valid N (listwise)	21
71-80	Education	12	0	6	0.75	0.509	1.765
	No. livestock	12	0	20	5	1.61	5.576
	Tourism_income	12	0	1	0.25	0.131	0.452
	Proportion of Disperse	12	1	1	1	0	0
	Proportion of Intermarry	12	0	1	0.1667	0.11237	0.38925
	Valid N (listwise)	12
Mosuo Men Descriptive Statistics
Age cohort		N	Minimum	Maximum	Mean	Std. Error	Std. Deviation
18-30	Education	58	0	12	5.5	0.434	3.305
	No. livestock	58	0	116	15.9	1.994	15.189
	Tourism_income	58	0	1	0.4	0.065	0.493
	Proportion of Disperse	58	0	1	0.14	0.046	0.348
	Proportion of Intermarry	58	0	1	0.2931	0.06029	0.45916
	Valid N (listwise)	58
31-40	Education	234	0	13	4.3	0.285	4.367
	No. livestock	234	0	124	13.06	0.637	9.747
	Tourism_income	234	0	1	0.34	0.031	0.475
	Proportion of Disperse	234	0	1	0.26	0.029	0.438
	Proportion of Intermarry	234	0	1	0.1368	0.02251	0.34432
	Valid N (listwise)	234
41-50	Education	286	0	13	3.66	0.226	3.824
	No. livestock	286	0	34	12.45	0.389	6.582
	Tourism_income	286	0	1	0.34	0.028	0.475
	Proportion of Disperse	286	0	1	0.44	0.029	0.497
	Proportion of Intermarry	286	0	1	0.0594	0.01401	0.23686
	Valid N (listwise)	286
51-60	Education	140	0	13	2.52	0.339	4.012
	No. livestock	140	0	38	13.88	0.578	6.843
	Tourism_income	140	0	1	0.34	0.04	0.476
	Proportion of Disperse	140	0	1	0.52	0.042	0.501
	Proportion of Intermarry	140	0	1	0.0286	0.01413	0.1672
	Valid N (listwise)	140
61-70	Education	93	0	13	2.8	0.406	3.919
	No. livestock	93	0	116	14.73	1.333	12.85
	Tourism_income	93	0	1	0.28	0.047	0.451
	Proportion of Disperse	93	0	1	0.53	0.052	0.502
	Proportion of Intermarry	93	0	1	0.0215	0.01512	0.14585
	Valid N (listwise)	93
71-80	Education	54	0	13	1.57	0.466	3.424
	No. livestock	54	2	27	14.11	0.818	6.012
	Tourism_income	54	0	1	0.44	0.068	0.502
	Proportion of Disperse	54	0	1	0.72	0.062	0.452
	Proportion of Intermarry	54	0	1	0.037	0.02594	0.19063
	Valid N (listwise)	54
81+	Education	9	0	0	0	0	0
	No. livestock	9	2	30	14	2.963	8.888
	Tourism_income	9	0	1	0.33	0.167	0.5
	Proportion of Disperse	9	0	1	0.67	0.167	0.5
	Proportion of Intermarry	9	0	0	0	0	0
	Valid N (listwise)	9
Mosuo Women Descriptive Statistics
Age cohort		N	Minimum	Maximum	Mean	Std. Error	Std. Deviation
18-30	Education	174	0	13	3.45	0.297	3.923
	No. livestock	174	0	124	13.76	0.933	12.31
	Tourism_income	174	0	1	0.34	0.036	0.475
	Proportion of Disperse	174	0	1	0.36	0.036	0.48
	Proportion of Intermarry	174	0	1	0.3563	0.03641	0.48029
	Valid N (listwise)	174
31-40	Education	281	0	13	1.43	0.19	3.19
	No. livestock	281	0	116	12.29	0.518	8.687
	Tourism_income	281	0	1	0.34	0.028	0.475
	Proportion of Disperse	281	0	1	0.35	0.029	0.479
	Proportion of Intermarry	281	0	1	0.2028	0.02403	0.40284
	Valid N (listwise)	281
41-50	Education	292	0	13	0.72	0.117	2.006
	No. livestock	292	0	38	12.57	0.384	6.563
	Tourism_income	292	0	1	0.33	0.028	0.471
	Proportion of Disperse	292	0	1	0.46	0.029	0.499
	Proportion of Intermarry	292	0	1	0.0925	0.01698	0.29018
	Valid N (listwise)	292
51-60	Education	152	0	7	0.11	0.052	0.646
	No. livestock	152	0	116	14.24	0.864	10.653
	Tourism_income	152	0	1	0.4	0.04	0.492
	Proportion of Disperse	152	0	1	0.45	0.04	0.499
	Proportion of Intermarry	152	0	1	0.0197	0.01132	0.13955
	Valid N (listwise)	152
61-70	Education	92	0	6	0.45	0.139	1.337
	No. livestock	92	1	34	13.28	0.614	5.89
	Tourism_income	92	0	1	0.39	0.051	0.491
	Proportion of Disperse	92	0	1	0.51	0.052	0.503
	Proportion of Intermarry	92	0	0	0	0	0
	Valid N (listwise)	92
71-80	Education	55	0	0	0	0	0
	No. livestock	55	0	30	15.44	0.914	6.782
	Tourism_income	55	0	1	0.51	0.068	0.505
	Proportion of Disperse	55	0	1	0.53	0.068	0.504
	Proportion of Intermarry	55	0	1	0.0545	0.0309	0.22918
	Valid N (listwise)	55
81+	Education	14	0	0	0	0	0
	No. livestock	14	3	25	11.79	1.552	5.807
	Tourism_income	14	0	1	0.57	0.137	0.514
	Proportion of Disperse	14	0	1	0.36	0.133	0.497
	Proportion of Intermarry	14	0	1	0.1429	0.09705	0.36314
	Valid N (listwise)	14
